# Supplementary material for: Anticholesterolemic Activity of Three Vegetal Extracts (Artichoke, Caigua, and Fenugreek) and Their Unique Blend
Source: Front Pharmacol. 2021 Nov 23;12:726199. doi: 10.3389/fphar.2021.726199 (PMC8650624; doi:10.3389/fphar.2021.726199)
Supplement: Supplementary file 2 [file DataSheet1.ZIP]

Archive with 15 entries (15 files):
- Figure 1.jpg
- Figure 2A.tif
- Figure 2B.tif
- Figure 2C.tif
- Figure 2D.tif
- Figure 2E.tif
- Figure 3A.tif
- Figure 3B.tif
- Figure 3C.tif
- Figure 4.tif
- Figure 5.tif
- Figure 6A.tif
- Figure 6B.tif
- Figure 7A.tif
- Figure 7B.tif
